# Supplementary material for: RhoA regulates translation of the Nogo-A decoy SPARC in white matter-invading glioblastomas
Source: Acta Neuropathol. 2019 May 6;138(2):275–93. doi: 10.1007/s00401-019-02021-z (PMC6660512; doi:10.1007/s00401-019-02021-z)
Supplement: Supplementary file 9 — Supplementary material 9 (XLSX 67 kb) [file 401_2019_2021_MOESM9_ESM.xlsx]

## Sheet: Tabelle1
Protein changes between RhoA and Vector
	Text indicated proteins
	proteins quantified with a single peptide
No.	Accession number	Peptides for quantitation	Fold change	p value	Description
1	Q13822	150	60.3945	2.51604e-08	Ectonucleotide pyrophosphatase/phosphodiesterase family member 2 (ENPP2_HUMAN)
2	Q12805	58	17.9144	1.65522e-06	EGF-containing fibulin-like extracellular matrix protein 1 (FBLN3_HUMAN)
3	P51884	54	15.8363	3.88074e-08	Lumican (LUM_HUMAN)
4	Q12841	53	22.0541	2.78139e-07	Follistatin-related protein 1 (FSTL1_HUMAN)
5	P07942	48	8.38928	1.74271e-07	Laminin subunit beta-1 (LAMB1_HUMAN)
6	O00339	47	21.3965	2.67167e-09	Matrilin-2 (MATN2_HUMAN)
7	Q8IX30	43	14.4824	1.78293e-09	Signal peptide, CUB and EGF-like domain-containing protein 3 (SCUB3_HUMAN)
8	P00450	42	5.88964	2.44726e-07	Ceruloplasmin (CERU_HUMAN)
9	P14618	38	1.44576	9.36841e-05	Pyruvate kinase PKM (KPYM_HUMAN)
10	P13639	37	1.84125	0.000900411	Elongation factor 2 (EF2_HUMAN)
11	P35556	36	30.6404	1.00874e-06	Fibrillin-2 (FBN2_HUMAN)
12	Q08380	36	19.0612	1.82688e-07	Galectin-3-binding protein (LG3BP_HUMAN)
13	P23142	36	3.23325	1.65657e-06	Fibulin-1 (FBLN1_HUMAN)
14	P35579	36	2.31277	4.52511e-05	Myosin-9 (MYH9_HUMAN)
15	Q96QV1	35	15.15	5.42019e-07	Hedgehog-interacting protein (HHIP_HUMAN)
16	P12109	35	3.32693	8.50535e-08	Collagen alpha-1(VI) chain (CO6A1_HUMAN)
17	Q16610	34	14.703	2.88734e-07	Extracellular matrix protein 1 (ECM1_HUMAN)
18	P07602	33	7.07246	5.52228e-08	Prosaposin (SAP_HUMAN)
19	P07996	32	0.599631	2.19776e-05	Thrombospondin-1 (TSP1_HUMAN)
20	P02768	32	3.05774	0.000136744	Serum albumin (ALBU_HUMAN)
21	P21333	29	6.2226	4.6125e-10	Filamin-A (FLNA_HUMAN)
22	P14625	29	1.89971	3.26116e-05	Endoplasmin (ENPL_HUMAN)
23	O60568	28	18.5673	2.4153e-06	Procollagen-lysine,2-oxoglutarate 5-dioxygenase 3 (PLOD3_HUMAN)
24	P29279	27	4.41436	3.30077e-05	Connective tissue growth factor (CTGF_HUMAN)
25	Q9NZV1	27	4.75288	1.50228e-06	Cysteine-rich motor neuron 1 protein (CRIM1_HUMAN)
26	P00736	26	15.3172	7.46187e-07	Complement C1r subcomponent (C1R_HUMAN)
27	P08670	26	10.2213	3.32671e-06	Vimentin (VIME_HUMAN)
28	P06733	26	7.95663	3.46268e-06	Alpha-enolase (ENOA_HUMAN)
29	Q14112	25	28.1454	7.28855e-08	Nidogen-2 (NID2_HUMAN)
30	P01033	25	22.7629	1.49831e-06	Metalloproteinase inhibitor 1 (TIMP1_HUMAN)
31	P0DMV8;P0DMV9	25	2.26162	0.1243	Heat shock 70 kDa protein 1A (HS71A_HUMAN)
32	P48745	24	47.1564	1.09034e-07	Protein NOV homolog (NOV_HUMAN)
33	P01130	24	14.3448	1.00094e-07	Low-density lipoprotein receptor (LDLR_HUMAN)
34	O00391	24	12.534	9.62014e-09	Sulfhydryl oxidase 1 (QSOX1_HUMAN)
35	P07339	23	11.6875	1.3421e-06	Cathepsin D (CATD_HUMAN)
36	P07711	23	16.5701	1.48439e-05	Cathepsin L1 (CATL1_HUMAN)
37	Q02809	23	13.6212	1.04228e-06	Procollagen-lysine,2-oxoglutarate 5-dioxygenase 1 (PLOD1_HUMAN)
38	P11142	23	2.75784	1.77787e-07	Heat shock cognate 71 kDa protein (HSP7C_HUMAN)
39	Q15582	22	11.4747	1.9672e-06	Transforming growth factor-beta-induced protein ig-h3 (BGH3_HUMAN)
40	P07858	22	4.62283	2.66211e-07	Cathepsin B (CATB_HUMAN)
41	P01024	22	1.85152	0.000109162	Complement C3 (CO3_HUMAN)
42	P07225	22	3.5659	0.000148355	Vitamin K-dependent protein S (PROS_HUMAN)
43	P56159	21	13.911	1.79119e-05	GDNF family receptor alpha-1 (GFRA1_HUMAN)
44	P05067	21	9.68983	0.000171943	Amyloid beta A4 protein (A4_HUMAN)
45	Q15063	21	1.62069	0.000894141	Periostin (POSTN_HUMAN)
46	Q16270	21	4.74332	6.14e-06	Insulin-like growth factor-binding protein 7 (IBP7_HUMAN)
47	P02751	21	2.45222	3.104e-05	Fibronectin (FINC_HUMAN)
48	Q15113	20	16.7345	2.68747e-10	Procollagen C-endopeptidase enhancer 1 (PCOC1_HUMAN)
49	Q02818	20	6.62383	8.88345e-07	Nucleobindin-1 (NUCB1_HUMAN)
50	P00558	20	3.0628	4.89307e-06	Phosphoglycerate kinase 1 (PGK1_HUMAN)
51	Q9NS98	19	31.2534	7.07137e-07	Semaphorin-3G (SEM3G_HUMAN)
52	P04406	19	1.3187	0.00025913	Glyceraldehyde-3-phosphate dehydrogenase (G3P_HUMAN)
53	Q9BTY2	19	26.4491	2.40389e-06	Plasma alpha-L-fucosidase (FUCO2_HUMAN)
54	P12111	19	8.07676	3.6442e-07	Collagen alpha-3(VI) chain (CO6A3_HUMAN)
55	O14786	19	5.68411	5.83344e-08	Neuropilin-1 (NRP1_HUMAN)
56	P14543	18	10.2317	7.31197e-07	Nidogen-1 (NID1_HUMAN)
57	P55287	18	7.57856	8.81541e-07	Cadherin-11 (CAD11_HUMAN)
58	Q5KU26	18	19.4792	1.2438e-05	Collectin-12 (COL12_HUMAN)
59	P02786	18	8.14894	0.000141852	Transferrin receptor protein 1 (TFR1_HUMAN)
60	Q5H8C1	17	14.4762	9.29562e-05	FRAS1-related extracellular matrix protein 1 (FREM1_HUMAN)
61	P61916	17	4.08661	2.2195e-05	Epididymal secretory protein E1 (NPC2_HUMAN)
62	P08476	17	2.98033	8.01369e-05	Inhibin beta A chain (INHBA_HUMAN)
63	P04062	16	37.9552	9.5203e-08	Glucosylceramidase (GLCM_HUMAN)
64	P08603	16	42.0484	1.12845e-07	Complement factor H (CFAH_HUMAN)
65	P10619	16	7.64265	5.12762e-07	Lysosomal protective protein (PPGB_HUMAN)
66	P01023	16	1.70021	0.00869515	Alpha-2-macroglobulin (A2MG_HUMAN)
67	P04264	16	6.03829	0.126454	Keratin, type II cytoskeletal 1 (K2C1_HUMAN)
68	P49327	16	2.66053	5.51497e-06	Fatty acid synthase (FAS_HUMAN)
69	P08238	16	2.90168	0.000361467	Heat shock protein HSP 90-beta (HS90B_HUMAN)
70	Q92859	15	3.9007	4.16982e-06	Neogenin (NEO1_HUMAN)
71	P68104;Q5VTE0	15	1.99304	0.0126665	Elongation factor 1-alpha 1 (EF1A1_HUMAN)
72	P50895	15	1.95118	0.00539439	Basal cell adhesion molecule (BCAM_HUMAN)
73	P02461	14	1.2187	0.0835638	Collagen alpha-1(III) chain (CO3A1_HUMAN)
74	Q8NBJ4	14	5.27629	3.62153e-06	Golgi membrane protein 1 (GOLM1_HUMAN)
75	P28799	14	4.67613	0.00133008	Granulins (GRN_HUMAN)
76	P11021	14	3.05258	6.08136e-05	78 kDa glucose-regulated protein (GRP78_HUMAN)
77	P07900	14	3.16089	0.000594411	Heat shock protein HSP 90-alpha (HS90A_HUMAN)
78	Q14563	13	18.7148	5.00752e-06	Semaphorin-3A (SEM3A_HUMAN)
79	P35555	13	17.4961	2.44142e-08	Fibrillin-1 (FBN1_HUMAN)
80	P50897	13	13.4788	2.16714e-06	Palmitoyl-protein thioesterase 1 (PPT1_HUMAN)
81	O94985	13	15.1411	3.39546e-05	Calsyntenin-1 (CSTN1_HUMAN)
82	P16870	13	11.5865	4.07352e-07	Carboxypeptidase E (CBPE_HUMAN)
83	P48723	13	7.07811	0.000114036	Heat shock 70 kDa protein 13 (HSP13_HUMAN)
84	P04075;P09972	13	5.87571	1.30406e-05	Fructose-bisphosphate aldolase A (ALDOA_HUMAN)
85	P60174	13	4.59356	5.16432e-07	Triosephosphate isomerase (TPIS_HUMAN)
86	P23528	13	3.77061	8.03662e-07	Cofilin-1 (COF1_HUMAN)
87	P09486	13	3.25707	0.000133178	SPARC (SPRC_HUMAN)
88	P01893;P04439;P05534;P13746;P30443;P30447;P30455;Q09160	12	11.9335	3.77264e-09	Putative HLA class I histocompatibility antigen, alpha chain H (HLAH_HUMAN)
89	Q6ZRP7	12	9.10532	8.70843e-08	Sulfhydryl oxidase 2 (QSOX2_HUMAN)
90	P11047	12	12.7698	4.04367e-08	Laminin subunit gamma-1 (LAMC1_HUMAN)
91	Q9H173	12	72.5016	0.000101859	Nucleotide exchange factor SIL1 (SIL1_HUMAN)
92	P08123	12	0.948945	0.797514	Collagen alpha-2(I) chain (CO1A2_HUMAN)
93	Q12860	12	1.94188	0.000562058	Contactin-1 (CNTN1_HUMAN)
94	P07197	12	2.27303	0.0284345	Neurofilament medium polypeptide (NFM_HUMAN)
95	P07585	11	51.5989	1.11138e-06	Decorin (PGS2_HUMAN)
96	Q13443	11	20.2961	9.55655e-08	Disintegrin and metalloproteinase domain-containing protein 9 (ADAM9_HUMAN)
97	P00749	11	0.260382	0.000394455	Urokinase-type plasminogen activator (UROK_HUMAN)
98	P26038	11	8.15391	1.77876e-05	Moesin (MOES_HUMAN)
99	O43854	11	9.25424	2.17565e-08	EGF-like repeat and discoidin I-like domain-containing protein 3 (EDIL3_HUMAN)
100	P62937	11	4.60421	8.82403e-06	Peptidyl-prolyl cis-trans isomerase A (PPIA_HUMAN)
101	P02452	11	1.25843	0.18185	Collagen alpha-1(I) chain (CO1A1_HUMAN)
102	P02774	11	3.03546	4.01275e-06	Vitamin D-binding protein (VTDB_HUMAN)
103	P00734	11	1.81444	0.000795628	Prothrombin (THRB_HUMAN)
104	P13591	11	3.46987	0.000891657	Neural cell adhesion molecule 1 (NCAM1_HUMAN)
105	Q9Y490	11	2.67737	0.000272259	Talin-1 (TLN1_HUMAN)
106	P02765	10	1.73959	0.00013357	Alpha-2-HS-glycoprotein (FETUA_HUMAN)
107	P11802	10	1.30234	0.065998	Cyclin-dependent kinase 4 (CDK4_HUMAN)
108	O43852	10	1.47598	0.00550702	Calumenin (CALU_HUMAN)
109	P22314	10	1.59019	0.00238461	Ubiquitin-like modifier-activating enzyme 1 (UBA1_HUMAN)
110	Q92896	10	4.14748	1.40727e-05	Golgi apparatus protein 1 (GSLG1_HUMAN)
111	P17931	10	1.69015	0.00448684	Galectin-3 (LEG3_HUMAN)
112	P10809	10	2.82591	0.00403086	60 kDa heat shock protein, mitochondrial (CH60_HUMAN)
113	P51654	9	16.5623	6.66946e-08	Glypican-3 (GPC3_HUMAN)
114	Q14118	9	9.05473	5.47653e-07	Dystroglycan (DAG1_HUMAN)
115	P62258	9	4.00807	2.93995e-06	14-3-3 protein epsilon (1433E_HUMAN)
116	Q13740	9	4.03144	6.89889e-05	CD166 antigen (CD166_HUMAN)
117	P02771	9	1.70705	0.00250266	Alpha-fetoprotein (FETA_HUMAN)
118	O95980	9	3.92888	5.97499e-05	Reversion-inducing cysteine-rich protein with Kazal motifs (RECK_HUMAN)
119	P19823	9	1.66046	0.00567532	Inter-alpha-trypsin inhibitor heavy chain H2 (ITIH2_HUMAN)
120	P36955	9	1.72878	0.0133422	Pigment epithelium-derived factor (PEDF_HUMAN)
121	Q06033	9	1.72535	0.00390939	Inter-alpha-trypsin inhibitor heavy chain H3 (ITIH3_HUMAN)
122	P26641	9	1.72876	0.00614659	Elongation factor 1-gamma (EF1G_HUMAN)
123	P0C0L4	9	2.75869	3.50747e-06	Complement C4-A (CO4A_HUMAN)
124	P19338	9	3.17551	0.00118042	Nucleolin (NUCL_HUMAN)
125	P55285	9	2.58842	7.18294e-07	Cadherin-6 (CADH6_HUMAN)
126	P78371	9	2.17415	0.00948555	T-complex protein 1 subunit beta (TCPB_HUMAN)
127	P08195	8	16.086	3.3218e-06	4F2 cell-surface antigen heavy chain (4F2_HUMAN)
128	P18206	8	10.0698	1.95461e-08	Vinculin (VINC_HUMAN)
129	P26022	8	6.97227	1.67809e-05	Pentraxin-related protein PTX3 (PTX3_HUMAN)
130	P55290	8	4.53468	2.32042e-06	Cadherin-13 (CAD13_HUMAN)
131	O95633	8	6.39623	5.57322e-06	Follistatin-related protein 3 (FSTL3_HUMAN)
132	P63104	8	6.83892	2.08669e-05	14-3-3 protein zeta/delta (1433Z_HUMAN)
133	P09619	8	8.38513	1.7313e-06	Platelet-derived growth factor receptor beta (PGFRB_HUMAN)
134	P67936	8	10.7734	1.06089e-07	Tropomyosin alpha-4 chain (TPM4_HUMAN)
135	P24347	8	20.0502	6.94956e-05	Stromelysin-3 (MMP11_HUMAN)
136	Q9Y4K0	8	8.01893	0.000327734	Lysyl oxidase homolog 2 (LOXL2_HUMAN)
137	O60462	8	3.18685	9.77357e-07	Neuropilin-2 (NRP2_HUMAN)
138	P13611	8	2.63121	1.08323e-06	Versican core protein (CSPG2_HUMAN)
139	P27797	8	2.85657	0.000869994	Calreticulin (CALR_HUMAN)
140	P35527	8	6.98056	0.258706	Keratin, type I cytoskeletal 9 (K1C9_HUMAN)
141	Q99574	7	231.974	6.71328e-07	Neuroserpin (NEUS_HUMAN)
142	Q9Y5X9	7	22.3919	1.37085e-07	Endothelial lipase (LIPE_HUMAN)
143	P08572	7	13.8863	7.44795e-08	Collagen alpha-2(IV) chain (CO4A2_HUMAN)
144	P10909	7	9.4464	2.75213e-06	Clusterin (CLUS_HUMAN)
145	P12107	7	9.00724	1.06186e-06	Collagen alpha-1(XI) chain (COBA1_HUMAN)
146	P61812	7	15.6874	3.97642e-05	Transforming growth factor beta-2 (TGFB2_HUMAN)
147	Q9UNN8	7	14.1504	2.53487e-05	Endothelial protein C receptor (EPCR_HUMAN)
148	P06396	7	3.69964	4.16049e-08	Gelsolin (GELS_HUMAN)
149	Q66K79	7	6.96612	3.70694e-08	Carboxypeptidase Z (CBPZ_HUMAN)
150	P18464;P10319;P30460;P30490;P30491;P30498;P30685;Q29940	7	7.04658	1.80074e-05	HLA class I histocompatibility antigen, B-51 alpha chain (1B51_HUMAN)
151	P62826	7	1.15794	0.267565	GTP-binding nuclear protein Ran (RAN_HUMAN)
152	O00299	7	3.29188	1.52604e-07	Chloride intracellular channel protein 1 (CLIC1_HUMAN)
153	P07195	7	5.0211	0.000682127	L-lactate dehydrogenase B chain (LDHB_HUMAN)
154	P10643	7	1.78687	0.00162104	Complement component C7 (CO7_HUMAN)
155	P49368	7	1.99665	0.00118197	T-complex protein 1 subunit gamma (TCPG_HUMAN)
156	P31949	7	3.58798	0.000351456	Protein S100-A11 (S10AB_HUMAN)
157	P60660	7	1.91289	0.00201336	Myosin light polypeptide 6 (MYL6_HUMAN)
158	Q8N2S1	7	1.73773	0.019071	Latent-transforming growth factor beta-binding protein 4 (LTBP4_HUMAN)
159	P09429	7	3.39208	0.00464469	High mobility group protein B1 (HMGB1_HUMAN)
160	P00747	7	2.83361	0.00174654	Plasminogen (PLMN_HUMAN)
161	P63241	7	2.89683	0.00169627	Eukaryotic translation initiation factor 5A-1 (IF5A1_HUMAN)
162	Q00610	7	2.19387	0.00310309	Clathrin heavy chain 1 (CLH1_HUMAN)
163	P05156	7	2.4526	1.05319e-09	Complement factor I (CFAI_HUMAN)
164	Q9UBG0	7	2.46958	0.00243433	C-type mannose receptor 2 (MRC2_HUMAN)
165	Q9Y6N8	6	39.9616	5.83829e-05	Cadherin-10 (CAD10_HUMAN)
166	P06280	6	26.4074	6.06606e-06	Alpha-galactosidase A (AGAL_HUMAN)
167	P54760	6	25.194	8.63072e-08	Ephrin type-B receptor 4 (EPHB4_HUMAN)
168	O00115	6	11.6276	3.15358e-05	Deoxyribonuclease-2-alpha (DNS2A_HUMAN)
169	Q8N0V5	6	8.26125	7.27189e-06	N-acetyllactosaminide beta-1,6-N-acetylglucosaminyl-transferase, isoform A (GNT2A_HUMAN)
170	Q06830	6	4.44747	1.54151e-06	Peroxiredoxin-1 (PRDX1_HUMAN)
171	P07686	6	8.37448	5.02622e-06	Beta-hexosaminidase subunit beta (HEXB_HUMAN)
172	P09603	6	19.9586	0.00225805	Macrophage colony-stimulating factor 1 (CSF1_HUMAN)
173	P00338	6	8.08714	6.9136e-05	L-lactate dehydrogenase A chain (LDHA_HUMAN)
174	Q12907	6	8.62779	0.000545988	Vesicular integral-membrane protein VIP36 (LMAN2_HUMAN)
175	Q8N0W4	6	16.8757	0.000152773	Neuroligin-4, X-linked (NLGNX_HUMAN)
176	P06753	6	8.20276	2.62237e-06	Tropomyosin alpha-3 chain (TPM3_HUMAN)
177	P07737	6	9.58558	1.31016e-06	Profilin-1 (PROF1_HUMAN)
178	P17987	6	1.34148	0.0701151	T-complex protein 1 subunit alpha (TCPA_HUMAN)
179	P49747	6	1.725	0.00159853	Cartilage oligomeric matrix protein (COMP_HUMAN)
180	P15880	6	0.968236	0.899817	40S ribosomal protein S2 (RS2_HUMAN)
181	P04745;P19961	6	1.93995	1.7328e-05	Alpha-amylase 1 (AMY1_HUMAN)
182	P04156	6	4.23171	1.20427e-05	Major prion protein (PRIO_HUMAN)
183	P22392	6	5.61768	1.01497e-05	Nucleoside diphosphate kinase B (NDKB_HUMAN)
184	P60842	6	1.41419	0.143914	Eukaryotic initiation factor 4A-I (IF4A1_HUMAN)
185	P02679	6	1.79709	0.00498159	Fibrinogen gamma chain (FIBG_HUMAN)
186	P04004	6	3.10638	7.37577e-05	Vitronectin (VTNC_HUMAN)
187	P51991	6	3.68858	0.0036577	Heterogeneous nuclear ribonucleoprotein A3 (ROA3_HUMAN)
188	P22626	6	3.48675	0.000657729	Heterogeneous nuclear ribonucleoproteins A2/B1 (ROA2_HUMAN)
189	P06748	6	1.26672	0.528981	Nucleophosmin (NPM_HUMAN)
190	Q6EMK4	6	2.32345	4.56315e-05	Vasorin (VASN_HUMAN)
191	P69905	6	2.31368	0.000236506	Hemoglobin subunit alpha (HBA_HUMAN)
192	Q15262	6	2.57101	0.00271307	Receptor-type tyrosine-protein phosphatase kappa (PTPRK_HUMAN)
193	P13796	5	14.7233	9.80822e-08	Plastin-2 (PLSL_HUMAN)
194	O00469	5	20.0446	9.30302e-06	Procollagen-lysine,2-oxoglutarate 5-dioxygenase 2 (PLOD2_HUMAN)
195	Q6UY09	5	142.791	1.80951e-06	Carcinoembryonic antigen-related cell adhesion molecule 20 (CEA20_HUMAN)
196	Q92820	5	9.78541	3.27799e-07	Gamma-glutamyl hydrolase (GGH_HUMAN)
197	P62328	5	27.1647	2.54714e-05	Thymosin beta-4 (TYB4_HUMAN)
198	P04114	5	0.294448	0.00230881	Apolipoprotein B-100 (APOB_HUMAN)
199	P06865	5	16.0043	3.44055e-05	Beta-hexosaminidase subunit alpha (HEXA_HUMAN)
200	P19883	5	0.154423	0.000200882	Follistatin (FST_HUMAN)
201	P18669	5	5.58357	1.65012e-06	Phosphoglycerate mutase 1 (PGAM1_HUMAN)
202	P81605	5	0.0273877	0.000456409	Dermcidin (DCD_HUMAN)
203	Q15904	5	21.1082	0.000338567	V-type proton ATPase subunit S1 (VAS1_HUMAN)
204	Q96D15	5	1.34406	0.00390308	Reticulocalbin-3 (RCN3_HUMAN)
205	P25774	5	6.97412	4.27806e-07	Cathepsin S (CATS_HUMAN)
206	P05362	5	10.3544	2.32563e-06	Intercellular adhesion molecule 1 (ICAM1_HUMAN)
207	Q06828	5	1.81349	2.31393e-05	Fibromodulin (FMOD_HUMAN)
208	P63244	5	1.14829	0.30052	Guanine nucleotide-binding protein subunit beta-2-like 1 (GBLP_HUMAN)
209	P61224;A6NIZ1;P62834	5	1.46041	0.0097458	Ras-related protein Rap-1b (RAP1B_HUMAN)
210	Q7LGC8	5	4.60655	1.42207e-05	Carbohydrate sulfotransferase 3 (CHST3_HUMAN)
211	P08865	5	1.22159	0.220416	40S ribosomal protein SA (RSSA_HUMAN)
212	P07437	5	1.93986	1.53604e-05	Tubulin beta chain (TBB5_HUMAN)
213	P06703	5	3.16686	2.20397e-05	Protein S100-A6 (S10A6_HUMAN)
214	Q9UN70	5	4.62815	6.64747e-05	Protocadherin gamma-C3 (PCDGK_HUMAN)
215	Q07954	5	1.32189	0.154244	Prolow-density lipoprotein receptor-related protein 1 (LRP1_HUMAN)
216	P62158	5	3.29103	4.65389e-06	Calmodulin (CALM_HUMAN)
217	Q13308	5	5.164	0.000878594	Inactive tyrosine-protein kinase 7 (PTK7_HUMAN)
218	P06744	5	5.03852	0.000101878	Glucose-6-phosphate isomerase (G6PI_HUMAN)
219	P16070	5	1.70598	0.0150169	CD44 antigen (CD44_HUMAN)
220	P00918	5	3.37518	2.8257e-05	Carbonic anhydrase 2 (CAH2_HUMAN)
221	P50990	5	1.99125	0.000681922	T-complex protein 1 subunit theta (TCPQ_HUMAN)
222	P55209	5	2.90913	5.9071e-05	Nucleosome assembly protein 1-like 1 (NP1L1_HUMAN)
223	P11717	5	1.66771	0.0459894	Cation-independent mannose-6-phosphate receptor (MPRI_HUMAN)
224	B2RXH8;O60812;P07910	5	4.77311	0.00364024	Heterogeneous nuclear ribonucleoprotein C-like 2 (HNRC2_HUMAN)
225	P00751	5	1.89223	0.0189191	Complement factor B (CFAB_HUMAN)
226	Q7Z7G0	5	1.91739	0.00333052	Target of Nesh-SH3 (TARSH_HUMAN)
227	P13645	5	3.74602	0.00993364	Keratin, type I cytoskeletal 10 (K1C10_HUMAN)
228	P02675	5	1.89716	0.00237112	Fibrinogen beta chain (FIBB_HUMAN)
229	Q99832	5	1.97616	0.000386602	T-complex protein 1 subunit eta (TCPH_HUMAN)
230	P67809	5	1.87979	0.0801353	Nuclease-sensitive element-binding protein 1 (YBOX1_HUMAN)
231	P09874	5	3.44514	0.0438451	Poly [ADP-ribose] polymerase 1 (PARP1_HUMAN)
232	Q13263	5	4.10177	0.0426097	Transcription intermediary factor 1-beta (TIF1B_HUMAN)
233	P23526	5	2.11508	0.0184976	Adenosylhomocysteinase (SAHH_HUMAN)
234	P20742	5	2.08657	0.0156321	Pregnancy zone protein (PZP_HUMAN)
235	P13987	5	2.33552	0.0101323	CD59 glycoprotein (CD59_HUMAN)
236	P61978	5	2.07896	0.0656119	Heterogeneous nuclear ribonucleoprotein K (HNRPK_HUMAN)
237	P20908	5	2.65976	0.039699	Collagen alpha-1(V) chain (CO5A1_HUMAN)
238	P68032;P68133	5	2.48403	0.0339251	Actin, alpha cardiac muscle 1 (ACTC_HUMAN)
239	O43707	4	17.4866	2.49528e-07	Alpha-actinin-4 (ACTN4_HUMAN)
240	O60279	4	11.6698	2.31808e-06	Sushi domain-containing protein 5 (SUSD5_HUMAN)
241	Q9BQT9	4	43.0922	0.000287843	Calsyntenin-3 (CSTN3_HUMAN)
242	O60938	4	24.4883	4.26584e-05	Keratocan (KERA_HUMAN)
243	O95185	4	13.5603	5.41826e-05	Netrin receptor UNC5C (UNC5C_HUMAN)
244	Q03167	4	14.8372	3.63626e-06	Transforming growth factor beta receptor type 3 (TGBR3_HUMAN)
245	Q9BRK5	4	5.75328	5.27681e-06	45 kDa calcium-binding protein (CAB45_HUMAN)
246	P61586	4	0.609048	0.0309138	Transforming protein RhoA (RHOA_HUMAN)
247	P28827	4	1.79636	4.26905e-06	Receptor-type tyrosine-protein phosphatase mu (PTPRM_HUMAN)
248	P55001	4	18.0302	0.000765613	Microfibrillar-associated protein 2 (MFAP2_HUMAN)
249	P13797	4	7.90709	9.11479e-06	Plastin-3 (PLST_HUMAN)
250	P10646	4	5.79414	1.17516e-05	Tissue factor pathway inhibitor (TFPI1_HUMAN)
251	P09958	4	4.73995	4.76548e-06	Furin (FURIN_HUMAN)
252	P20774	4	1.30924	0.02057	Mimecan (MIME_HUMAN)
253	O43505	4	5.13313	2.11047e-07	Beta-1,4-glucuronyltransferase 1 (B4GA1_HUMAN)
254	P30050	4	1.53405	0.00335749	60S ribosomal protein L12 (RL12_HUMAN)
255	Q9UBQ6	4	7.348	4.78695e-05	Exostosin-like 2 (EXTL2_HUMAN)
256	Q15293	4	0.862767	0.529113	Reticulocalbin-1 (RCN1_HUMAN)
257	Q6YHK3	4	5.0156	1.11528e-06	CD109 antigen (CD109_HUMAN)
258	P29401	4	9.20131	1.32856e-06	Transketolase (TKT_HUMAN)
259	P48643	4	1.54478	0.00938142	T-complex protein 1 subunit epsilon (TCPE_HUMAN)
260	P22692	4	4.8461	0.000392626	Insulin-like growth factor-binding protein 4 (IBP4_HUMAN)
261	P61769	4	4.53335	0.000263257	Beta-2-microglobulin (B2MG_HUMAN)
262	P30530	4	3.43354	7.8167e-06	Tyrosine-protein kinase receptor UFO (UFO_HUMAN)
263	O43175	4	1.0103	0.976423	D-3-phosphoglycerate dehydrogenase (SERA_HUMAN)
264	P27348	4	3.43919	0.000163064	14-3-3 protein theta (1433T_HUMAN)
265	P19827	4	1.32489	0.3068	Inter-alpha-trypsin inhibitor heavy chain H1 (ITIH1_HUMAN)
266	P24821	4	2.11176	5.8073e-05	Tenascin (TENA_HUMAN)
267	Q96KG7	4	1.52191	0.046111	Multiple epidermal growth factor-like domains protein 10 (MEG10_HUMAN)
268	P42771	4	1.61529	0.00616697	Cyclin-dependent kinase inhibitor 2A (CDN2A_HUMAN)
269	P43652	4	1.67987	0.0132842	Afamin (AFAM_HUMAN)
270	P30101	4	3.59494	0.00029657	Protein disulfide-isomerase A3 (PDIA3_HUMAN)
271	P19022	4	2.9747	0.000101099	Cadherin-2 (CADH2_HUMAN)
272	P07355	4	0.832831	0.798192	Annexin A2 (ANXA2_HUMAN)
273	P01344	4	1.93809	0.0169301	Insulin-like growth factor II (IGF2_HUMAN)
274	Q11201	4	2.61588	0.276319	CMP-N-acetylneuraminate-beta-galactosamide-alpha-2,3-sialyltransferase 1 (SIA4A_HUMAN)
275	P09382	4	2.26245	1.44344e-05	Galectin-1 (LEG1_HUMAN)
276	P46531	4	1.95557	0.023632	Neurogenic locus notch homolog protein 1 (NOTC1_HUMAN)
277	O14950;P19105	4	2.19734	0.00257414	Myosin regulatory light chain 12B (ML12B_HUMAN)
278	Q12884	4	2.19958	0.000153938	Prolyl endopeptidase FAP (SEPR_HUMAN)
279	O75367;P04908;P0C0S8;P16104;P20671;Q16777;Q6FI13;Q7L7L0;Q8IUE6;Q93077;Q96KK5;Q96QV6;Q99878;Q9BTM1	4	2.65043	0.176091	Core histone macro-H2A.1 (H2AY_HUMAN)
280	P05387	4	1.56157	0.209866	60S acidic ribosomal protein P2 (RLA2_HUMAN)
281	P16403	4	0.605859	0.580198	Histone H1.2 (H12_HUMAN)
282	P38646	4	1.94164	0.178041	Stress-70 protein, mitochondrial (GRP75_HUMAN)
283	P09651;Q32P51	4	2.41037	0.0190534	Heterogeneous nuclear ribonucleoprotein A1 (ROA1_HUMAN)
284	Q9UNW1	4	1.41291	0.512588	Multiple inositol polyphosphate phosphatase 1 (MINP1_HUMAN)
285	P23470	4	2.24002	0.00201794	Receptor-type tyrosine-protein phosphatase gamma (PTPRG_HUMAN)
286	Q13510	3	35.6854	2.88348e-07	Acid ceramidase (ASAH1_HUMAN)
287	P15291	3	6.74832	6.95704e-09	Beta-1,4-galactosyltransferase 1 (B4GT1_HUMAN)
288	Q13641	3	39.8071	4.03952e-07	Trophoblast glycoprotein (TPBG_HUMAN)
289	O75882	3	11.44	1.1592e-05	Attractin (ATRN_HUMAN)
290	P12814	3	15.963	3.44272e-05	Alpha-actinin-1 (ACTN1_HUMAN)
291	Q03405	3	1.3437	0.000292936	Urokinase plasminogen activator surface receptor (UPAR_HUMAN)
292	P17405	3	11.3816	2.71067e-08	Sphingomyelin phosphodiesterase (ASM_HUMAN)
293	O75787	3	48.2161	1.35221e-05	Renin receptor (RENR_HUMAN)
294	P78504	3	0.687063	0.00773081	Protein jagged-1 (JAG1_HUMAN)
295	P62280	3	0.820702	0.0741701	40S ribosomal protein S11 (RS11_HUMAN)
296	P30504	3	15.276	0.000499826	HLA class I histocompatibility antigen, Cw-4 alpha chain (1C04_HUMAN)
297	Q9ULF5	3	23.0467	0.000311351	Zinc transporter ZIP10 (S39AA_HUMAN)
298	P68371	3	1.27781	0.00830857	Tubulin beta-4B chain (TBB4B_HUMAN)
299	Q16706	3	5.82302	2.36637e-06	Alpha-mannosidase 2 (MA2A1_HUMAN)
300	Q92626	3	41.7192	3.65231e-05	Peroxidasin homolog (PXDN_HUMAN)
301	Q99650	3	5.97621	1.88651e-07	Oncostatin-M-specific receptor subunit beta (OSMR_HUMAN)
302	Q9GZP0	3	327.06	3.01646e-06	Platelet-derived growth factor D (PDGFD_HUMAN)
303	Q9BXJ4	3	1.2362	0.0136807	Complement C1q tumor necrosis factor-related protein 3 (C1QT3_HUMAN)
304	O00584	3	20.6875	0.000152874	Ribonuclease T2 (RNT2_HUMAN)
305	P51693	3	25.5246	1.03737e-05	Amyloid-like protein 1 (APLP1_HUMAN)
306	P49773	3	1.5599	0.000159705	Histidine triad nucleotide-binding protein 1 (HINT1_HUMAN)
307	P99999	3	0.914897	0.57671	Cytochrome c (CYC_HUMAN)
308	P22061	3	8.2609	2.46109e-05	Protein-L-isoaspartate(D-aspartate) O-methyltransferase (PIMT_HUMAN)
309	P31946	3	8.48668	8.99496e-07	14-3-3 protein beta/alpha (1433B_HUMAN)
310	Q9Y5E7	3	23.2484	0.00018722	Protocadherin beta-2 (PCDB2_HUMAN)
311	Q8WVQ1	3	21.917	0.00113121	Soluble calcium-activated nucleotidase 1 (CANT1_HUMAN)
312	Q9Y230	3	0.764599	0.291998	RuvB-like 2 (RUVB2_HUMAN)
313	P31150;P50395	3	15.0018	9.28437e-06	Rab GDP dissociation inhibitor alpha (GDIA_HUMAN)
314	Q99519	3	14.7088	1.26089e-08	Sialidase-1 (NEUR1_HUMAN)
315	P40925	3	10.6988	5.26852e-07	Malate dehydrogenase, cytoplasmic (MDHC_HUMAN)
316	P24593	3	6.20601	0.000116838	Insulin-like growth factor-binding protein 5 (IBP5_HUMAN)
317	Q32P28	3	5.40613	8.30996e-05	Prolyl 3-hydroxylase 1 (P3H1_HUMAN)
318	O00533	3	1.5716	0.00619012	Neural cell adhesion molecule L1-like protein (NCHL1_HUMAN)
319	P17342	3	19.2453	3.76796e-05	Atrial natriuretic peptide receptor 3 (ANPRC_HUMAN)
320	Q96J84	3	7.23458	0.0016642	Kin of IRRE-like protein 1 (KIRR1_HUMAN)
321	P62424	3	0.610382	0.275479	60S ribosomal protein L7a (RL7A_HUMAN)
322	P23396	3	1.532	0.00298136	40S ribosomal protein S3 (RS3_HUMAN)
323	P01137	3	6.0332	0.00310497	Transforming growth factor beta-1 (TGFB1_HUMAN)
324	Q14697	3	4.00687	0.000196423	Neutral alpha-glucosidase AB (GANAB_HUMAN)
325	Q14515	3	1.45168	0.0223624	SPARC-like protein 1 (SPRL1_HUMAN)
326	P50991	3	0.981157	0.941188	T-complex protein 1 subunit delta (TCPD_HUMAN)
327	P54802	3	453.821	2.3016e-05	Alpha-N-acetylglucosaminidase (ANAG_HUMAN)
328	O14818	3	4.84614	0.00194406	Proteasome subunit alpha type-7 (PSA7_HUMAN)
329	P52907	3	4.51768	6.81815e-05	F-actin-capping protein subunit alpha-1 (CAZA1_HUMAN)
330	P10586	3	1.27309	0.240702	Receptor-type tyrosine-protein phosphatase F (PTPRF_HUMAN)
331	O75340	3	0.83691	0.566978	Programmed cell death protein 6 (PDCD6_HUMAN)
332	P25398	3	3.61732	0.000109225	40S ribosomal protein S12 (RS12_HUMAN)
333	P05556	3	1.61969	0.00730296	Integrin beta-1 (ITB1_HUMAN)
334	Q9Y4L1	3	5.82518	0.000941116	Hypoxia up-regulated protein 1 (HYOU1_HUMAN)
335	Q9BZM5	3	3.51972	0.000966741	NKG2D ligand 2 (N2DL2_HUMAN)
336	P12004	3	1.44268	0.238438	Proliferating cell nuclear antigen (PCNA_HUMAN)
337	P01008	3	2.76929	5.51235e-07	Antithrombin-III (ANT3_HUMAN)
338	P02790	3	1.57996	0.0168143	Hemopexin (HEMO_HUMAN)
339	O95497	3	1.79049	0.00430977	Pantetheinase (VNN1_HUMAN)
340	Q15375	3	84.906	2.43359e-07	Ephrin type-A receptor 7 (EPHA7_HUMAN)
341	P53634	3	4.02648	8.48283e-05	Dipeptidyl peptidase 1 (CATC_HUMAN)
342	P11413	3	1.30433	0.386938	Glucose-6-phosphate 1-dehydrogenase (G6PD_HUMAN)
343	P01034	3	3.42937	0.000293136	Cystatin-C (CYTC_HUMAN)
344	P61158	3	1.86053	0.00385359	Actin-related protein 3 (ARP3_HUMAN)
345	O75083	3	1.94356	0.00899307	WD repeat-containing protein 1 (WDR1_HUMAN)
346	P68366	3	2.89193	2.3101e-05	Tubulin alpha-4A chain (TBA4A_HUMAN)
347	P52292	3	1.84266	0.0288829	Importin subunit alpha-1 (IMA1_HUMAN)
348	Q02543	3	1.47795	0.241975	60S ribosomal protein L18a (RL18A_HUMAN)
349	Q16853	3	2.17739	4.08598e-05	Membrane primary amine oxidase (AOC3_HUMAN)
350	P35443	3	2.0094	0.00393516	Thrombospondin-4 (TSP4_HUMAN)
351	Q04721	3	3.01145	0.00365625	Neurogenic locus notch homolog protein 2 (NOTC2_HUMAN)
352	Q15365	3	2.88481	0.00086462	Poly(rC)-binding protein 1 (PCBP1_HUMAN)
353	P53396	3	2.96662	0.00255336	ATP-citrate synthase (ACLY_HUMAN)
354	P26583	3	2.85818	0.0221038	High mobility group protein B2 (HMGB2_HUMAN)
355	P40926	3	4.109	0.139135	Malate dehydrogenase, mitochondrial (MDHM_HUMAN)
356	P02748	3	2.83973	0.000685102	Complement component C9 (CO9_HUMAN)
357	Q8WWZ8	3	1.95859	0.043784	Oncoprotein-induced transcript 3 protein (OIT3_HUMAN)
358	P11362	3	2.65137	4.43662e-05	Fibroblast growth factor receptor 1 (FGFR1_HUMAN)
359	O95750	3	2.23149	0.000331859	Fibroblast growth factor 19 (FGF19_HUMAN)
360	Q99435	3	1.97911	0.15576	Protein kinase C-binding protein NELL2 (NELL2_HUMAN)
361	P12956	3	1.75782	0.275763	X-ray repair cross-complementing protein 6 (XRCC6_HUMAN)
362	P24534	3	1.95396	0.0161064	Elongation factor 1-beta (EF1B_HUMAN)
363	Q01518	3	2.61424	0.00549812	Adenylyl cyclase-associated protein 1 (CAP1_HUMAN)
364	Q07021	3	2.3166	0.095918	Complement component 1 Q subcomponent-binding protein, mitochondrial (C1QBP_HUMAN)
365	O14979	3	2.29044	0.0208321	Heterogeneous nuclear ribonucleoprotein D-like (HNRDL_HUMAN)
366	P07237	3	2.78846	0.0286411	Protein disulfide-isomerase (PDIA1_HUMAN)
367	O00622	3	2.4015	0.00223024	Protein CYR61 (CYR61_HUMAN)
368	Q99715	3	2.24788	0.000811168	Collagen alpha-1(XII) chain (COCA1_HUMAN)
369	Q562R1	3	2.35078	0.00802795	Beta-actin-like protein 2 (ACTBL_HUMAN)
370	P22090;P62701	3	2.34219	0.0198732	40S ribosomal protein S4, Y isoform 1 (RS4Y1_HUMAN)
371	P40227	3	2.34631	0.0297451	T-complex protein 1 subunit zeta (TCPZ_HUMAN)
372	P02788	3	2.35627	0.0138017	Lactotransferrin (TRFL_HUMAN)
373	Q9GZX9	2	12.711	2.60046e-05	Twisted gastrulation protein homolog 1 (TWSG1_HUMAN)
374	Q16394	2	27.1751	1.36957e-05	Exostosin-1 (EXT1_HUMAN)
375	P43251	2	89.6851	0.000255837	Biotinidase (BTD_HUMAN)
376	Q9Y5G4;O60330;Q9Y5G5;Q9Y5G7;Q9Y5H0;Q9Y5H2;Q9Y5H3;Q9Y5H4	2	16.8144	3.04651e-07	Protocadherin gamma-A9 (PCDG9_HUMAN)
377	Q9H3G5	2	19.5591	4.64595e-06	Probable serine carboxypeptidase CPVL (CPVL_HUMAN)
378	Q01459	2	98.1734	0.000156552	Di-N-acetylchitobiase (DIAC_HUMAN)
379	P63313	2	26.9488	8.91403e-11	Thymosin beta-10 (TYB10_HUMAN)
380	O75976	2	16.4697	1.03846e-05	Carboxypeptidase D (CBPD_HUMAN)
381	Q8NCL4	2	11.0096	4.69986e-05	Polypeptide N-acetylgalactosaminyltransferase 6 (GALT6_HUMAN)
382	P62136	2	0.883877	0.182675	Serine/threonine-protein phosphatase PP1-alpha catalytic subunit (PP1A_HUMAN)
383	O43155	2	31.4386	0.000458388	Leucine-rich repeat transmembrane protein FLRT2 (FLRT2_HUMAN)
384	P50281	2	12.8711	3.67241e-08	Matrix metalloproteinase-14 (MMP14_HUMAN)
385	Q92824	2	8.35613	1.02867e-07	Proprotein convertase subtilisin/kexin type 5 (PCSK5_HUMAN)
386	P20827	2	22.7935	0.000690807	Ephrin-A1 (EFNA1_HUMAN)
387	Q14766	2	28.3901	0.000145285	Latent-transforming growth factor beta-binding protein 1 (LTBP1_HUMAN)
388	P09493	2	22.5648	0.000202025	Tropomyosin alpha-1 chain (TPM1_HUMAN)
389	Q06481	2	8.02643	0.000153322	Amyloid-like protein 2 (APLP2_HUMAN)
390	Q24JP5	2	10.787	0.000185112	Transmembrane protein 132A (T132A_HUMAN)
391	P52823	2	0.75005	0.139444	Stanniocalcin-1 (STC1_HUMAN)
392	Q9NY97	2	8.03188	4.00215e-07	N-acetyllactosaminide beta-1,3-N-acetylglucosaminyltransferase 2 (B3GN2_HUMAN)
393	P10599	2	10.9991	0.000645182	Thioredoxin (THIO_HUMAN)
394	O14773	2	16.1986	0.000590143	Tripeptidyl-peptidase 1 (TPP1_HUMAN)
395	O94766	2	8.75118	0.000238936	Galactosylgalactosylxylosylprotein 3-beta-glucuronosyltransferase 3 (B3GA3_HUMAN)
396	P52803	2	10.9055	5.71262e-06	Ephrin-A5 (EFNA5_HUMAN)
397	Q10472	2	9.07093	3.84807e-07	Polypeptide N-acetylgalactosaminyltransferase 1 (GALT1_HUMAN)
398	P55072	2	8.20549	0.000101589	Transitional endoplasmic reticulum ATPase (TERA_HUMAN)
399	Q9H741	2	16.3182	6.89298e-07	UPF0454 protein C12orf49 (CL049_HUMAN)
400	Q76LX8	2	1.30704	0.0584273	A disintegrin and metalloproteinase with thrombospondin motifs 13 (ATS13_HUMAN)
401	Q96PD5	2	1.50134	0.00223218	N-acetylmuramoyl-L-alanine amidase (PGRP2_HUMAN)
402	P80723	2	8.23893	7.50734e-05	Brain acid soluble protein 1 (BASP1_HUMAN)
403	P08174	2	0.710391	0.196624	Complement decay-accelerating factor (DAF_HUMAN)
404	Q9P2K2	2	6.37748	0.00122362	Thioredoxin domain-containing protein 16 (TXD16_HUMAN)
405	P52565	2	17.6569	0.00306911	Rho GDP-dissociation inhibitor 1 (GDIR1_HUMAN)
406	P31944	2	0.0180071	0.00058512	Caspase-14 (CASPE_HUMAN)
407	Q01813	2	0.801312	0.468948	ATP-dependent 6-phosphofructokinase, platelet type (PFKAP_HUMAN)
408	P84090	2	6.57265	1.69312e-06	Enhancer of rudimentary homolog (ERH_HUMAN)
409	P41250	2	1.21644	0.266818	Glycine--tRNA ligase (SYG_HUMAN)
410	O00461	2	26.4364	9.15336e-05	Golgi integral membrane protein 4 (GOLI4_HUMAN)
411	P15151	2	4.5129	7.46922e-05	Poliovirus receptor (PVR_HUMAN)
412	Q9UM47	2	1.41516	0.0662306	Neurogenic locus notch homolog protein 3 (NOTC3_HUMAN)
413	P61247	2	0.854471	0.562008	40S ribosomal protein S3a (RS3A_HUMAN)
414	Q92692	2	4.71696	0.000217164	Nectin-2 (PVRL2_HUMAN)
415	Q8N8Z6	2	3.7923	8.96398e-06	Discoidin, CUB and LCCL domain-containing protein 1 (DCBD1_HUMAN)
416	Q9BY67	2	1.61307	0.017349	Cell adhesion molecule 1 (CADM1_HUMAN)
417	P61160	2	1.99019	5.9388e-05	Actin-related protein 2 (ARP2_HUMAN)
418	O75487	2	4.98279	0.000184286	Glypican-4 (GPC4_HUMAN)
419	Q8N2Q7	2	183.451	1.50071e-05	Neuroligin-1 (NLGN1_HUMAN)
420	P30153	2	1.26497	0.427736	Serine/threonine-protein phosphatase 2A 65 kDa regulatory subunit A alpha isoform (2AAA_HUMAN)
421	P06681	2	1.3922	0.221058	Complement C2 (CO2_HUMAN)
422	P02753	2	4.9187	0.0054274	Retinol-binding protein 4 (RET4_HUMAN)
423	P11586	2	1.61964	0.0888307	C-1-tetrahydrofolate synthase, cytoplasmic (C1TC_HUMAN)
424	Q7Z3B1	2	5.02923	0.00882045	Neuronal growth regulator 1 (NEGR1_HUMAN)
425	P60866	2	1.10829	0.752867	40S ribosomal protein S20 (RS20_HUMAN)
426	Q6UX71	2	3.40167	2.81129e-06	Plexin domain-containing protein 2 (PXDC2_HUMAN)
427	P55058	2	1.69086	0.0163499	Phospholipid transfer protein (PLTP_HUMAN)
428	P04792	2	1.32084	0.339046	Heat shock protein beta-1 (HSPB1_HUMAN)
429	Q9UK55	2	4.61876	0.00206449	Protein Z-dependent protease inhibitor (ZPI_HUMAN)
430	P05543	2	4.00937	0.00185808	Thyroxine-binding globulin (THBG_HUMAN)
431	P14174	2	2.78998	1.49134e-07	Macrophage migration inhibitory factor (MIF_HUMAN)
432	P40189	2	3.38475	0.000286086	Interleukin-6 receptor subunit beta (IL6RB_HUMAN)
433	Q16555	2	1.40867	0.161455	Dihydropyrimidinase-related protein 2 (DPYL2_HUMAN)
434	P05546	2	1.69031	0.0376868	Heparin cofactor 2 (HEP2_HUMAN)
435	P62266	2	1.32071	0.302271	40S ribosomal protein S23 (RS23_HUMAN)
436	P05386	2	3.58968	0.000311181	60S acidic ribosomal protein P1 (RLA1_HUMAN)
437	P35590	2	1.91391	0.00209287	Tyrosine-protein kinase receptor Tie-1 (TIE1_HUMAN)
438	Q8N474	2	1.32338	0.639436	Secreted frizzled-related protein 1 (SFRP1_HUMAN)
439	P62750	2	1.20382	0.57292	60S ribosomal protein L23a (RL23A_HUMAN)
440	Q9NPF0	2	21.5277	3.96888e-05	CD320 antigen (CD320_HUMAN)
441	Q99497	2	3.81484	0.00937391	Protein deglycase DJ-1 (PARK7_HUMAN)
442	P26927	2	1.71768	0.109869	Hepatocyte growth factor-like protein (HGFL_HUMAN)
443	Q02878	2	1.29001	0.489213	60S ribosomal protein L6 (RL6_HUMAN)
444	Q16658	2	1.92564	0.0107886	Fascin (FSCN1_HUMAN)
445	P05388	2	4.47403	0.011565	60S acidic ribosomal protein P0 (RLA0_HUMAN)
446	Q00839	2	1.41087	0.359262	Heterogeneous nuclear ribonucleoprotein U (HNRPU_HUMAN)
447	P02538;P04259;P12035;P48668	2	3.15642	0.00134342	Keratin, type II cytoskeletal 6A (K2C6A_HUMAN)
448	P18124	2	4.44582	0.0577102	60S ribosomal protein L7 (RL7_HUMAN)
449	P38159	2	3.51526	0.00684565	RNA-binding motif protein, X chromosome (RBMX_HUMAN)
450	P60709	2	2.88442	8.97611e-05	Actin, cytoplasmic 1 (ACTB_HUMAN)
451	P05455	2	7.23252	0.000353159	Lupus La protein (LA_HUMAN)
452	P30626	2	1.87653	0.0801549	Sorcin (SORCN_HUMAN)
453	Q9BX97	2	1.8031	0.0250669	Plasmalemma vesicle-associated protein (PLVAP_HUMAN)
454	P31943	2	1.45612	0.223437	Heterogeneous nuclear ribonucleoprotein H (HNRH1_HUMAN)
455	P06576	2	4.52001	0.0570046	ATP synthase subunit beta, mitochondrial (ATPB_HUMAN)
456	Q15019	2	1.70951	0.0670838	Septin-2 (SEPT2_HUMAN)
457	P15170;Q8IYD1	2	1.50517	0.508081	Eukaryotic peptide chain release factor GTP-binding subunit ERF3A (ERF3A_HUMAN)
458	O60506	2	3.71346	0.0196617	Heterogeneous nuclear ribonucleoprotein Q (HNRPQ_HUMAN)
459	Q9UGM3	2	2.91603	0.000953469	Deleted in malignant brain tumors 1 protein (DMBT1_HUMAN)
460	P19021	2	2.95992	0.000438289	Peptidyl-glycine alpha-amidating monooxygenase (AMD_HUMAN)
461	P84103	2	3.09163	0.00430451	Serine/arginine-rich splicing factor 3 (SRSF3_HUMAN)
462	P63261	2	3.35022	0.0150891	Actin, cytoplasmic 2 (ACTG_HUMAN)
463	P33151	2	2.00084	0.0518801	Cadherin-5 (CADH5_HUMAN)
464	P43487	2	1.32387	0.446271	Ran-specific GTPase-activating protein (RANG_HUMAN)
465	Q9Y219	2	2.9799	0.00601287	Protein jagged-2 (JAG2_HUMAN)
466	Q14974	2	2.14545	0.0408557	Importin subunit beta-1 (IMB1_HUMAN)
467	P39019	2	3.20912	0.0904829	40S ribosomal protein S19 (RS19_HUMAN)
468	P62081	2	2.03726	0.220325	40S ribosomal protein S7 (RS7_HUMAN)
469	Q6UW49	2	2.17413	0.000217532	Sperm equatorial segment protein 1 (SPESP_HUMAN)
470	Q16181	2	2.77959	0.0148562	Septin-7 (SEPT7_HUMAN)
471	P02042;P68871	2	2.60484	0.000579814	Hemoglobin subunit delta (HBD_HUMAN)
472	Q13838	2	1.99113	0.102301	Spliceosome RNA helicase DDX39B (DX39B_HUMAN)
473	P18085;P61204;P84077;P84085	2	2.69938	0.0136949	ADP-ribosylation factor 4 (ARF4_HUMAN)
474	P04083	2	1.25314	0.720731	Annexin A1 (ANXA1_HUMAN)
475	Q9UQ80	2	1.99438	0.0252015	Proliferation-associated protein 2G4 (PA2G4_HUMAN)
476	P62805	2	1.40044	0.628276	Histone H4 (H4_HUMAN)
477	P12277	2	2.58629	0.0414262	Creatine kinase B-type (KCRB_HUMAN)
478	Q13185	2	2.31615	0.0126791	Chromobox protein homolog 3 (CBX3_HUMAN)
479	Q04756	2	2.2082	0.00133384	Hepatocyte growth factor activator (HGFA_HUMAN)
480	P01031	2	2.53213	0.00529535	Complement C5 (CO5_HUMAN)
481	P23246	2	1.671	0.372622	Splicing factor, proline- and glutamine-rich (SFPQ_HUMAN)
482	Q02790	2	2.41988	0.037379	Peptidyl-prolyl cis-trans isomerase FKBP4 (FKBP4_HUMAN)
483	P35858	2	2.34304	0.103403	Insulin-like growth factor-binding protein complex acid labile subunit (ALS_HUMAN)
484	P63220	2	2.27853	0.0120304	40S ribosomal protein S21 (RS21_HUMAN)
485	P02787	2	2.46675	0.00816845	Serotransferrin (TRFE_HUMAN)
486	P52272	2	2.52582	0.0316929	Heterogeneous nuclear ribonucleoprotein M (HNRPM_HUMAN)
487	Q07020	2	1.94245	0.507975	60S ribosomal protein L18 (RL18_HUMAN)
488	P42766	2	1.5733	0.399854	60S ribosomal protein L35 (RL35_HUMAN)
489	P22303	2	2.91822	0.0932844	Acetylcholinesterase (ACES_HUMAN)
490	P61604	2	1.09472	0.899121	10 kDa heat shock protein, mitochondrial (CH10_HUMAN)
491	O00754	2	2.49078	0.00300069	Lysosomal alpha-mannosidase (MA2B1_HUMAN)
492	Q14114	1	NA	0.000349706	Low-density lipoprotein receptor-related protein 8 (LRP8_HUMAN)
493	P55268	1	NA	0.00508522	Laminin subunit beta-2 (LAMB2_HUMAN)
494	Q99784	1	NA	0.0091917	Noelin (NOE1_HUMAN)
495	Q9NRA1	1	92.8301	0.000399417	Platelet-derived growth factor C (PDGFC_HUMAN)
496	P39060	1	6.73677	3.54836e-08	Collagen alpha-1(XVIII) chain (COIA1_HUMAN)
497	Q9NZU0	1	63.9364	0.000674042	Leucine-rich repeat transmembrane protein FLRT3 (FLRT3_HUMAN)
498	P16278	1	187.714	1.31088e-05	Beta-galactosidase (BGAL_HUMAN)
499	Q9NZ53	1	14.6129	0.000101264	Podocalyxin-like protein 2 (PDXL2_HUMAN)
500	P07093	1	41.7495	9.61122e-06	Glia-derived nexin (GDN_HUMAN)
501	P02545	1	101.051	2.42142e-06	Prelamin-A/C (LMNA_HUMAN)
502	P00441	1	10.526	0.000416944	Superoxide dismutase [Cu-Zn] (SODC_HUMAN)
503	P02462	1	9.02213	1.7724e-06	Collagen alpha-1(IV) chain (CO4A1_HUMAN)
504	P47756	1	7.15049	0.000123686	F-actin-capping protein subunit beta (CAPZB_HUMAN)
505	Q86VZ4	1	19.0841	5.26273e-05	Low-density lipoprotein receptor-related protein 11 (LRP11_HUMAN)
506	Q9HB71	1	15.7249	0.000986836	Calcyclin-binding protein (CYBP_HUMAN)
507	Q8NBZ7	1	52.741	0.000121349	UDP-glucuronic acid decarboxylase 1 (UXS1_HUMAN)
508	Q504Y2	1	30.7897	9.14711e-05	Extracellular tyrosine-protein kinase PKDCC (PKDCC_HUMAN)
509	P23284	1	26.8071	0.000217007	Peptidyl-prolyl cis-trans isomerase B (PPIB_HUMAN)
510	P46781	1	0.434756	0.0237315	40S ribosomal protein S9 (RS9_HUMAN)
511	P10253	1	60.8699	8.34321e-05	Lysosomal alpha-glucosidase (LYAG_HUMAN)
512	P16871	1	4771.69	2.72147e-05	Interleukin-7 receptor subunit alpha (IL7RA_HUMAN)
513	Q9H6X2	1	5.67292	6.65373e-06	Anthrax toxin receptor 1 (ANTR1_HUMAN)
514	Q9NZP8	1	153.38	0.00288868	Complement C1r subcomponent-like protein (C1RL_HUMAN)
515	Q9BU40	1	23.0695	0.000254937	Chordin-like protein 1 (CRDL1_HUMAN)
516	P22003	1	26.3461	0.00563565	Bone morphogenetic protein 5 (BMP5_HUMAN)
517	O43776	1	0.661772	0.0795308	Asparagine--tRNA ligase, cytoplasmic (SYNC_HUMAN)
518	P62913	1	0.885607	0.491116	60S ribosomal protein L11 (RL11_HUMAN)
519	O75581	1	27.8035	0.00208219	Low-density lipoprotein receptor-related protein 6 (LRP6_HUMAN)
520	Q96HE7	1	0.593819	0.145834	ERO1-like protein alpha (ERO1A_HUMAN)
521	P51149	1	0.929004	0.681417	Ras-related protein Rab-7a (RAB7A_HUMAN)
522	P10321;P30501;P30508;P30510;Q29963	1	13.2664	1.27276e-05	HLA class I histocompatibility antigen, Cw-7 alpha chain (1C07_HUMAN)
523	P42892	1	10.8899	0.000109532	Endothelin-converting enzyme 1 (ECE1_HUMAN)
524	Q96EU7	1	105.849	0.000315439	C1GALT1-specific chaperone 1 (C1GLC_HUMAN)
525	O00571;O15523	1	0.615044	0.0645863	ATP-dependent RNA helicase DDX3X (DDX3X_HUMAN)
526	P13693	1	9.7512	0.0079291	Translationally-controlled tumor protein (TCTP_HUMAN)
527	P42677	1	0.569324	0.100739	40S ribosomal protein S27 (RS27_HUMAN)
528	P52798	1	598.143	0.0294945	Ephrin-A4 (EFNA4_HUMAN)
529	P62879;Q9HAV0	1	0.798598	0.432861	Guanine nucleotide-binding protein G(I)/G(S)/G(T) subunit beta-2 (GBB2_HUMAN)
530	P13497	1	0.796146	0.379015	Bone morphogenetic protein 1 (BMP1_HUMAN)
531	Q01469	1	0.0380432	0.000482014	Fatty acid-binding protein, epidermal (FABP5_HUMAN)
532	Q8NFI4;P50502;Q8IZP2	1	7.65648	0.000205101	Putative protein FAM10A5 (F10A5_HUMAN)
533	P31629	1	1.11497	0.6111	Transcription factor HIVEP2 (ZEP2_HUMAN)
534	O14917	1	4.96155	0.000404336	Protocadherin-17 (PCD17_HUMAN)
535	P41091;Q2VIR3	1	0.491494	0.0493681	Eukaryotic translation initiation factor 2 subunit 3 (IF2G_HUMAN)
536	O75509	1	5.23716	0.000119148	Tumor necrosis factor receptor superfamily member 21 (TNR21_HUMAN)
537	P12955	1	11.3023	2.79003e-05	Xaa-Pro dipeptidase (PEPD_HUMAN)
538	P21980	1	0.0200243	0.00095085	Protein-glutamine gamma-glutamyltransferase 2 (TGM2_HUMAN)
539	P14868	1	0.992296	0.978438	Aspartate--tRNA ligase, cytoplasmic (SYDC_HUMAN)
540	Q86SJ2	1	19.2141	0.010008	Amphoterin-induced protein 2 (AMGO2_HUMAN)
541	Q13361	1	1.55157	0.0387194	Microfibrillar-associated protein 5 (MFAP5_HUMAN)
542	P13489	1	1.37853	0.0983568	Ribonuclease inhibitor (RINI_HUMAN)
543	P23381	1	3.61673	8.65973e-05	Tryptophan--tRNA ligase, cytoplasmic (SYWC_HUMAN)
544	P19623	1	0.786857	0.529727	Spermidine synthase (SPEE_HUMAN)
545	Q14314	1	1.29659	0.239305	Fibroleukin (FGL2_HUMAN)
546	O00451	1	1.33024	0.168875	GDNF family receptor alpha-2 (GFRA2_HUMAN)
547	P02458	1	1.26538	0.285619	Collagen alpha-1(II) chain (CO2A1_HUMAN)
548	Q13200	1	1.13977	0.627404	26S proteasome non-ATPase regulatory subunit 2 (PSMD2_HUMAN)
549	Q5MJ08	1	1.55879	0.0232827	Sperm protein associated with the nucleus on the X chromosome N4 (SPXN4_HUMAN)
550	Q9HCB6	1	0.987108	0.969409	Spondin-1 (SPON1_HUMAN)
551	Q9NR31	1	1.00506	0.987038	GTP-binding protein SAR1a (SAR1A_HUMAN)
552	P51858	1	117.562	0.0309502	Hepatoma-derived growth factor (HDGF_HUMAN)
553	Q15555	1	1.47763	0.0424575	Microtubule-associated protein RP/EB family member 2 (MARE2_HUMAN)
554	P62244	1	1.26209	0.356923	40S ribosomal protein S15a (RS15A_HUMAN)
555	Q9NWM8	1	0.685507	0.291188	Peptidyl-prolyl cis-trans isomerase FKBP14 (FKB14_HUMAN)
556	Q9UN66;Q9Y5F0	1	134.948	0.000137613	Protocadherin beta-8 (PCDB8_HUMAN)
557	Q16831	1	1.19976	0.476025	Uridine phosphorylase 1 (UPP1_HUMAN)
558	Q9Y646	1	12.4401	0.0199078	Carboxypeptidase Q (CBPQ_HUMAN)
559	P35442	1	0.912431	0.794938	Thrombospondin-2 (TSP2_HUMAN)
560	Q6UVK1	1	1.4822	0.0558786	Chondroitin sulfate proteoglycan 4 (CSPG4_HUMAN)
561	Q9NZT1	1	0.118017	0.0043185	Calmodulin-like protein 5 (CALL5_HUMAN)
562	Q13449	1	1.11758	0.716375	Limbic system-associated membrane protein (LSAMP_HUMAN)
563	O00154	1	0.671547	0.384204	Cytosolic acyl coenzyme A thioester hydrolase (BACH_HUMAN)
564	P60900	1	6.3715	0.000135601	Proteasome subunit alpha type-6 (PSA6_HUMAN)
565	O00592	1	5.39252	0.00598529	Podocalyxin (PODXL_HUMAN)
566	P19320	1	1.57201	0.0220391	Vascular cell adhesion protein 1 (VCAM1_HUMAN)
567	P07814	1	1.48945	0.1217	Bifunctional glutamate/proline--tRNA ligase (SYEP_HUMAN)
568	P62942	1	4.57149	0.000220252	Peptidyl-prolyl cis-trans isomerase FKBP1A (FKB1A_HUMAN)
569	Q13103	1	3.66542	0.000201995	Secreted phosphoprotein 24 (SPP24_HUMAN)
570	P32119	1	4.75325	0.00758648	Peroxiredoxin-2 (PRDX2_HUMAN)
571	P16949	1	6.55376	0.000161045	Stathmin (STMN1_HUMAN)
572	O75874	1	5.04307	0.00131637	Isocitrate dehydrogenase [NADP] cytoplasmic (IDHC_HUMAN)
573	Q16620	1	1.37743	0.190806	BDNF/NT-3 growth factors receptor (NTRK2_HUMAN)
574	O60513	1	74.9045	0.000343759	Beta-1,4-galactosyltransferase 4 (B4GT4_HUMAN)
575	Q8IV08	1	9.8852	0.0177667	Phospholipase D3 (PLD3_HUMAN)
576	P53621	1	0.920598	0.820382	Coatomer subunit alpha (COPA_HUMAN)
577	Q93063	1	5.86149	0.0144031	Exostosin-2 (EXT2_HUMAN)
578	O60888	1	4.3763	0.00713009	Protein CutA (CUTA_HUMAN)
579	P02749	1	3.83265	0.000714879	Beta-2-glycoprotein 1 (APOH_HUMAN)
580	P62269	1	1.35796	0.0941656	40S ribosomal protein S18 (RS18_HUMAN)
581	Q5JTV8	1	1.23939	0.347009	Torsin-1A-interacting protein 1 (TOIP1_HUMAN)
582	P55060	1	0.96689	0.951446	Exportin-2 (XPO2_HUMAN)
583	P35268	1	0.242707	0.11696	60S ribosomal protein L22 (RL22_HUMAN)
584	P61106	1	1.50388	0.204119	Ras-related protein Rab-14 (RAB14_HUMAN)
585	P23471	1	1.23219	0.557633	Receptor-type tyrosine-protein phosphatase zeta (PTPRZ_HUMAN)
586	P07949	1	1.54259	0.0734051	Proto-oncogene tyrosine-protein kinase receptor Ret (RET_HUMAN)
587	P78509	1	0.351409	0.0593056	Reelin (RELN_HUMAN)
588	P00742	1	1.19913	0.480368	Coagulation factor X (FA10_HUMAN)
589	Q9ULV4	1	6.83111	0.0179215	Coronin-1C (COR1C_HUMAN)
590	P60953	1	1.60119	0.0401543	Cell division control protein 42 homolog (CDC42_HUMAN)
591	Q6X4U4	1	51.839	3.35621e-05	Sclerostin domain-containing protein 1 (SOSD1_HUMAN)
592	Q13162	1	9.2746	0.0519198	Peroxiredoxin-4 (PRDX4_HUMAN)
593	P02671	1	1.64898	0.0870225	Fibrinogen alpha chain (FIBA_HUMAN)
594	Q13509	1	0.220586	0.00484723	Tubulin beta-3 chain (TBB3_HUMAN)
595	Q9H4B7	1	3.83471	0.00369384	Tubulin beta-1 chain (TBB1_HUMAN)
596	P17980	1	1.29385	0.415271	26S protease regulatory subunit 6A (PRS6A_HUMAN)
597	A6NHG4;P30046	1	44.6551	0.15452	D-dopachrome decarboxylase-like protein (DDTL_HUMAN)
598	Q53RD9	1	1.57954	0.105917	Fibulin-7 (FBLN7_HUMAN)
599	P02656	1	0.659283	0.47173	Apolipoprotein C-III (APOC3_HUMAN)
600	Q08211	1	6.55657	0.0595144	ATP-dependent RNA helicase A (DHX9_HUMAN)
601	P62888	1	4.36015	0.00570184	60S ribosomal protein L30 (RL30_HUMAN)
602	Q12792	1	4.02623	0.00225449	Twinfilin-1 (TWF1_HUMAN)
603	O94813	1	0.705622	0.600253	Slit homolog 2 protein (SLIT2_HUMAN)
604	P78536	1	19.9977	0.00652456	Disintegrin and metalloproteinase domain-containing protein 17 (ADA17_HUMAN)
605	Q9NTU7	1	1.59359	0.084305	Cerebellin-4 (CBLN4_HUMAN)
606	Q9NTK5	1	4.00158	0.0112568	Obg-like ATPase 1 (OLA1_HUMAN)
607	P46778	1	1.06892	0.868225	60S ribosomal protein L21 (RL21_HUMAN)
608	Q9BZM4	1	16.6169	0.000187607	NKG2D ligand 3 (N2DL3_HUMAN)
609	Q8IWV2	1	1.486	0.167787	Contactin-4 (CNTN4_HUMAN)
610	P36871	1	1.39352	0.365642	Phosphoglucomutase-1 (PGM1_HUMAN)
611	P50914	1	0.589661	0.462248	60S ribosomal protein L14 (RL14_HUMAN)
612	Q13748;Q6PEY2;Q71U36	1	1.05295	0.942337	Tubulin alpha-3C/D chain (TBA3C_HUMAN)
613	P34932	1	1.15976	0.711206	Heat shock 70 kDa protein 4 (HSP74_HUMAN)
614	Q9Y5E2	1	14.9653	0.0194466	Protocadherin beta-7 (PCDB7_HUMAN)
615	Q9BWV1	1	1.60945	0.130824	Brother of CDO (BOC_HUMAN)
616	O75369	1	11.4012	0.000102067	Filamin-B (FLNB_HUMAN)
617	P26639	1	5.46445	0.0707709	Threonine--tRNA ligase, cytoplasmic (SYTC_HUMAN)
618	Q9Y265	1	1.66436	0.026503	RuvB-like 1 (RUVB1_HUMAN)
619	P29692	1	3.60735	0.0175818	Elongation factor 1-delta (EF1D_HUMAN)
620	Q9UBP4	1	1.7092	0.133319	Dickkopf-related protein 3 (DKK3_HUMAN)
621	P63173	1	0.662606	0.450949	60S ribosomal protein L38 (RL38_HUMAN)
622	P12830	1	3.2037	6.33758e-05	Cadherin-1 (CADH1_HUMAN)
623	O43493	1	4.02955	0.0102904	Trans-Golgi network integral membrane protein 2 (TGON2_HUMAN)
624	P42025;P61163	1	1.33499	0.7835	Beta-centractin (ACTY_HUMAN)
625	P35637	1	0.704924	0.680016	RNA-binding protein FUS (FUS_HUMAN)
626	P25940	1	2.03325	0.00170426	Collagen alpha-3(V) chain (CO5A3_HUMAN)
627	Q9NQX7	1	3.69411	0.00209685	Integral membrane protein 2C (ITM2C_HUMAN)
628	P78417	1	3.08629	0.00160086	Glutathione S-transferase omega-1 (GSTO1_HUMAN)
629	Q9NPH3	1	1.74745	0.124315	Interleukin-1 receptor accessory protein (IL1AP_HUMAN)
630	P14314	1	1.40987	0.483241	Glucosidase 2 subunit beta (GLU2B_HUMAN)
631	P56537	1	1.41399	0.342157	Eukaryotic translation initiation factor 6 (IF6_HUMAN)
632	P52597	1	1.63268	0.0600419	Heterogeneous nuclear ribonucleoprotein F (HNRPF_HUMAN)
633	P09104	1	0.492157	0.4828	Gamma-enolase (ENOG_HUMAN)
634	Q96HC4	1	1.07557	0.875517	PDZ and LIM domain protein 5 (PDLI5_HUMAN)
635	Q08174	1	1.24608	0.590481	Protocadherin-1 (PCDH1_HUMAN)
636	P61353	1	1.62376	0.54443	60S ribosomal protein L27 (RL27_HUMAN)
637	P62820	1	1.60337	0.390676	Ras-related protein Rab-1A (RAB1A_HUMAN)
638	P84243;Q71DI3	1	5.3307	0.0482161	Histone H3.3 (H33_HUMAN)
639	Q09028	1	3.28924	0.00979167	Histone-binding protein RBBP4 (RBBP4_HUMAN)
640	O15031	1	1.68719	0.0727501	Plexin-B2 (PLXB2_HUMAN)
641	P61981	1	3.12628	0.00632396	14-3-3 protein gamma (1433G_HUMAN)
642	P54819	1	3.70012	0.00184524	Adenylate kinase 2, mitochondrial (KAD2_HUMAN)
643	Q9NQC3	1	1.19526	0.724469	Reticulon-4 (RTN4_HUMAN)
644	P22105	1	3.18993	0.00508742	Tenascin-X (TENX_HUMAN)
645	Q8NDA2	1	1.95278	0.00390416	Hemicentin-2 (HMCN2_HUMAN)
646	Q7KZF4	1	1.19692	0.876205	Staphylococcal nuclease domain-containing protein 1 (SND1_HUMAN)
647	P17655	1	1.91296	0.0435425	Calpain-2 catalytic subunit (CAN2_HUMAN)
648	P61313	1	9.58171	0.134749	60S ribosomal protein L15 (RL15_HUMAN)
649	P35052	1	3.12112	0.01083	Glypican-1 (GPC1_HUMAN)
650	P12236	1	3.09907	0.0523379	ADP/ATP translocase 3 (ADT3_HUMAN)
651	Q9BXS4	1	25.653	0.039218	Transmembrane protein 59 (TMM59_HUMAN)
652	Q99873	1	1.81697	0.0390403	Protein arginine N-methyltransferase 1 (ANM1_HUMAN)
653	P13010	1	3.2429	0.0160254	X-ray repair cross-complementing protein 5 (XRCC5_HUMAN)
654	Q12906;Q96SI9	1	3.87668	0.160618	Interleukin enhancer-binding factor 3 (ILF3_HUMAN)
655	P17844;Q92841	1	1.34189	0.693331	Probable ATP-dependent RNA helicase DDX5 (DDX5_HUMAN)
656	Q9NPG4	1	1.91483	0.0218958	Protocadherin-12 (PCD12_HUMAN)
657	P12821	1	2.06814	0.00725813	Angiotensin-converting enzyme (ACE_HUMAN)
658	P98160	1	2.55026	0.0831821	Basement membrane-specific heparan sulfate proteoglycan core protein (PGBM_HUMAN)
659	Q6V0I7	1	3.22952	0.247947	Protocadherin Fat 4 (FAT4_HUMAN)
660	O15144	1	3.66767	0.103637	Actin-related protein 2/3 complex subunit 2 (ARPC2_HUMAN)
661	P05141	1	2.77859	0.0185401	ADP/ATP translocase 2 (ADT2_HUMAN)
662	P27361;P28482	1	2.18956	0.0265132	Mitogen-activated protein kinase 3 (MK03_HUMAN)
663	P26599	1	5.50191	0.0975074	Polypyrimidine tract-binding protein 1 (PTBP1_HUMAN)
664	P54886	1	2.84735	0.0297972	Delta-1-pyrroline-5-carboxylate synthase (P5CS_HUMAN)
665	P04626	1	1.96557	0.0233775	Receptor tyrosine-protein kinase erbB-2 (ERBB2_HUMAN)
666	Q96P44	1	2.09886	0.0237389	Collagen alpha-1(XXI) chain (COLA1_HUMAN)
667	Q9NQS3	1	2.91436	0.0111039	Nectin-3 (PVRL3_HUMAN)
668	P30041	1	2.51946	0.0585097	Peroxiredoxin-6 (PRDX6_HUMAN)
669	P49411	1	1.41212	0.412942	Elongation factor Tu, mitochondrial (EFTU_HUMAN)
670	P06730	1	1.87067	0.153039	Eukaryotic translation initiation factor 4E (IF4E_HUMAN)
671	P55263	1	2.84527	0.008029	Adenosine kinase (ADK_HUMAN)
672	P98095	1	2.05942	0.117321	Fibulin-2 (FBLN2_HUMAN)
673	P62491;Q15907	1	2.79022	0.00279776	Ras-related protein Rab-11A (RB11A_HUMAN)
674	P32969	1	2.34651	0.305792	60S ribosomal protein L9 (RL9_HUMAN)
675	P47914	1	1.19406	0.720073	60S ribosomal protein L29 (RL29_HUMAN)
676	Q09666	1	0.690344	0.729086	Neuroblast differentiation-associated protein AHNAK (AHNK_HUMAN)
677	Q12905	1	3.98762	0.0803294	Interleukin enhancer-binding factor 2 (ILF2_HUMAN)
678	P02647	1	2.1313	0.108108	Apolipoprotein A-I (APOA1_HUMAN)
679	P04637	1	2.06173	0.472348	Cellular tumor antigen p53 (P53_HUMAN)
680	P39023	1	1.65309	0.455633	60S ribosomal protein L3 (RL3_HUMAN)
681	Q5VY43	1	2.14308	0.00138116	Platelet endothelial aggregation receptor 1 (PEAR1_HUMAN)
682	P26992	1	1.86956	0.328252	Ciliary neurotrophic factor receptor subunit alpha (CNTFR_HUMAN)
683	P31948	1	2.60377	0.000502058	Stress-induced-phosphoprotein 1 (STIP1_HUMAN)
684	Q8IUC8	1	2.13558	0.0787964	Polypeptide N-acetylgalactosaminyltransferase 13 (GLT13_HUMAN)
685	P27824	1	2.0562	0.0462772	Calnexin (CALX_HUMAN)
686	P68431	1	3.45471	0.0943558	Histone H3.1 (H31_HUMAN)
687	P24592	1	2.11975	0.00628309	Insulin-like growth factor-binding protein 6 (IBP6_HUMAN)
688	Q9BTT0	1	2.52122	0.141713	Acidic leucine-rich nuclear phosphoprotein 32 family member E (AN32E_HUMAN)
689	O60814;P06899;P23527;P33778;P57053;P58876;P62807;Q16778;Q5QNW6;Q8N257;Q93079;Q99877;Q99879;Q99880	1	2.68522	0.210842	Histone H2B type 1-K (H2B1K_HUMAN)
690	P06454	1	1.43048	0.409466	Prothymosin alpha (PTMA_HUMAN)
691	P12259	1	2.2541	0.0022391	Coagulation factor V (FA5_HUMAN)
692	Q15417	1	2.81293	0.0219618	Calponin-3 (CNN3_HUMAN)
693	Q9BQE3	1	2.56338	0.0051268	Tubulin alpha-1C chain (TBA1C_HUMAN)
694	Q13145	1	1.86995	0.154238	BMP and activin membrane-bound inhibitor homolog (BAMBI_HUMAN)
695	Q8N3T6	1	2.36367	0.255766	Transmembrane protein 132C (T132C_HUMAN)
696	P15169	1	2.26991	0.126901	Carboxypeptidase N catalytic chain (CBPN_HUMAN)
697	O43390	1	3.38029	0.150299	Heterogeneous nuclear ribonucleoprotein R (HNRPR_HUMAN)
698	P13671	1	2.30406	0.00361987	Complement component C6 (CO6_HUMAN)
699	P13473	1	3.19293	0.0438618	Lysosome-associated membrane glycoprotein 2 (LAMP2_HUMAN)
700	P01042	1	2.4847	0.00512498	Kininogen-1 (KNG1_HUMAN)
701	P36578	1	1.79001	0.235774	60S ribosomal protein L4 (RL4_HUMAN)
702	P12268	1	2.25282	0.0822887	Inosine-5'-monophosphate dehydrogenase 2 (IMDH2_HUMAN)
703	P48681	1	2.41949	0.00345912	Nestin (NEST_HUMAN)
704	P18621	1	2.19549	0.0344378	60S ribosomal protein L17 (RL17_HUMAN)
705	P37837	1	2.66394	0.0181208	Transaldolase (TALDO_HUMAN)
706	Q8NHP8	1	2.50321	0.000335994	Putative phospholipase B-like 2 (PLBL2_HUMAN)
707	Q9P258	1	2.33437	0.00367494	Protein RCC2 (RCC2_HUMAN)
708	P31153	1	4.22165	0.0928756	S-adenosylmethionine synthase isoform type-2 (METK2_HUMAN)
709	Q15084	1	2.82369	0.500463	Protein disulfide-isomerase A6 (PDIA6_HUMAN)
710	P69892;P69891	1	3.55234	0.12064	Hemoglobin subunit gamma-2 (HBG2_HUMAN)
711	P37108	1	2.05787	0.0622547	Signal recognition particle 14 kDa protein (SRP14_HUMAN)
712	P62854;Q5JNZ5	1	2.71614	0.175058	40S ribosomal protein S26 (RS26_HUMAN)
713	Q02539	1	1.61166	0.237732	Histone H1.1 (H11_HUMAN)
714	O75144	1	2.36138	0.00168589	ICOS ligand (ICOSL_HUMAN)
715	P05452	1	2.57745	0.0548374	Tetranectin (TETN_HUMAN)
716	Q86VP6	1	2.54946	0.0186432	Cullin-associated NEDD8-dissociated protein 1 (CAND1_HUMAN)
717	P11940	1	2.10781	0.113088	Polyadenylate-binding protein 1 (PABP1_HUMAN)
