# Supplementary material for: RhoA regulates translation of the Nogo-A decoy SPARC in white matter-invading glioblastomas
Source: Acta Neuropathol. 2019 May 6;138(2):275–93. doi: 10.1007/s00401-019-02021-z (PMC6660512; doi:10.1007/s00401-019-02021-z)
Supplement: Supplementary file 10 — Supplementary material 10 (XLSX 15 kb) [file 401_2019_2021_MOESM10_ESM.xlsx]

## Sheet: Sheet1
Supplementary Table 2. Clinical and molecular features of 26 IDH-wildtype glioblastomas used for immunohistochemical analyses of Sparc expression.
Tumor ID	Sex	Age [years]	Diagnosis	Genetic alterations
GB2507	female	64	glioblastoma, IDH-wildtype (WHO grade IV)	TERT: g.1295228C>T
				CDKN2A: homozygous deletion
				PTEN: deletion
GB2514	male	61	glioblastoma, IDH-wildtype (WHO grade IV)	TP53: c.182A>G:p.61H>R
				NF1: c.164+1G>A
				NF1: c.4084C>T:p.1362R>X
GB2290	male	38	glioblastoma, IDH-wildtype (WHO grade IV)	TERT: g.1295228C>T
GB2334	male	73	glioblastoma, IDH-wildtype (WHO grade IV)	TERT: g.1295250C>T
				PTEN: deletion
GB2380	male	48	glioblastoma, IDH-wildtype (WHO grade IV)	TERT: g.1295228C>T
				PTEN: c.523G>A:p.175V>M
				BRAF: c.1781A>G:p.594D>G
GB2385	male	15	glioblastoma, IDH-wildtype (WHO grade IV)	H3F3A: c.103G>A:p.35G>R
				TP53: c.628C>T:p.R210X
				TP53: c.190C>T:p.64R>X
				CDKN2A: homozygous deletion
GB2646	female	49	glioblastoma, IDH-wildtype (WHO grade IV)	TERT: g.1295228C>T
				PTEN: c.950_953del:p.317V>fs
GB2417	male	43	glioblastoma, IDH-wildtype (WHO grade IV)	TERT: g.1295228C>T
GB2212	female	71	glioblastoma, IDH-wildtype (WHO grade IV)	TP53: c.112C>T:p.38Q>X
				TP53: c.133C>T:p.45P>S
				EGFR: amplification
				TERT: g.1295250C>T
GB2538	male	72	glioblastoma, IDH-wildtype (WHO grade IV)	TERT: g.1295228C>T
				PTEN, c.790delA:p.264M>fs
				TP53, c.262T>A:p.88Y>N
GB2893	male	74	glioblastoma, IDH-wildtype (WHO grade IV)	EGFR: amplification
				EGFR: EGFRvIII rearrangement
GB2351	male	59	glioblastoma, IDH-wildtype (WHO grade IV)	EGFR: amplification
				EGFR: EGFRvIII rearrangement
GB1579	female	76	glioblastoma, IDH-wildtype (WHO grade IV)	PIK3CA: c.1173A>G:p.391I>M
				EGFR: c.866C>T:p289A>V
				EGFR: amplification
				CDKN2A/B: deletion
				PTEN: deletion
				RB1: deletion
				CCND1: amplification
				CCND2: amplification
				CDK4: amplification
				NF2: amplification
				ATRX: deletion
				CIC: gain
GB2214	male	39	glioblastoma, IDH-wildtype (WHO grade IV)	PIK3CA: c.3140A>G:p.1047H>R
				IRS2: c.2656C>T:p.886R>W
				IRS2: deletion
				EGFR: c.1784G>A:p.595C>Y
				EGFR: c.2303G>T:p.768S>I
				EGFR: amplification
				CCND1: deletion
				PTEN: deletion
				chromosome 7: gain
GB2471	male	80	glioblastoma, IDH-wildtype (WHO grade IV)	TERT: g.1295228C>T
				TP53: c.317G>A:p.106C>Y
				TP53: c.128G>A:p.43R>H
				PTEN: c.530A>T:p.177Y>F
				PTEN: deletion
				CDK6: gain
				CDK4: amplification
				PDGFRA: gain
GB2626	female	60	glioblastoma, IDH-wildtype (WHO grade IV)	EGFR: c.824A>T:p.275Y>F
				EGFR: c.865_866TA
				EGFR: amplification
				TERT: g.1295228C>T
				PTEN: deletion
				CDK4: amplification
				PDGFRA: gain
				MDM2: amplification
GB1763	male	44	glioblastoma, IDH-wildtype (WHO grade IV)	EGFR: gain
				TP53: c.376G>C:p.126E>Q
				TP53: deletion
				TERT: g.1295228C>T
				PTEN: c.287C>A:p.96P>Q
				NF1: c.1179_1180insT:p.393H>fs
				IRS2: deletion
				CDK6: gain
				MET: gain
GB2269	male	73	glioblastoma, IDH-wildtype (WHO grade IV)	EGFR: c.787A>C:p.263T>P
				EGFR: amplification
				EGFR: EGFRvIII rearrangement
				TERT: g.1295228C>T
GB2086	male	61	glioblastoma, IDH-wildtype (WHO grade IV)	TERT: g.1295228C>T
				EGFR: c.1787C>T:p.596P>L
				NF1: c.5812+2T>C
GB2138	male	43	glioblastoma, IDH-wildtype (WHO grade IV)	PIK3CA: c.2702G>T:p.901C>F
				TERT: g.1295250C>T
				EGFR: c.1813A>G:p.605T>A
				EGFR: c.1829A>G:p.610Y>C
				EGFR: 1562G>A:p.521R>K
				EGFR: amplification
				EGFR: EGFRvIII rearrangement
				PTEN: deletion
				CIC: gain
GB3200	male	48	glioblastoma, IDH-wildtype (WHO grade IV)	PIK3CA: c.1132T>C:p.378C>R
				TERT: g.1295250C>T
				PDGFRA: c.1021G>A:p.341A>T
				PDGFRA: amplification
GB3649	female	65	glioblastoma, IDH-wildtype (WHO grade IV)	PIK3CA: c.1173A>G:p.391I>M
				PIK3CA: c.1507G>A:p.503E>K
				EGFR: c.865G>A:p.289A>T
				EGFR: amplification
				PTEN: c.741dupA:p.L247fs
				TP53: c.436C>G:p.146P>A
				TP53: deletion
				FUBP1: c.1912C>T:p.638P>S
				NF1: c.3774G>A:p.1258W>X
				NF1: c.8344C>T:p.2782P>S
				ATRX: c.3511G>A:p.1171E>K
				MSH6: c.278G>A:p.93G>E
				MSH6: c.318G>A:p.106W>X
				CDK4: c.218+1G>A and amplification
				CDK4: amplification
				CCND1: deletion
GB2834	male	69	glioblastoma, IDH-wildtype (WHO grade IV)	TERT: g.1295228C>T
				PMS2: c.1480T>G:p.494S>A
				PTEN: c.634+1G>C
				NF2: c.139_143del:p.47F>fs
				EGFR: gain
				CDK6: amplification
				PDGFRA: amplification
GB2639	female	48	glioblastoma, IDH-wildtype (WHO grade IV)	TERT: g.1295228C>T
				PTEN: c.72_79del:p.24D>fs
				PTPN11: c.1504T>C:p.502S>P
				EGFR: amplification
				CDKN2A/B: deletion
GB2343	male	66	glioblastoma, IDH-wildtype (WHO grade IV)	H3F3A: c.103G>A:p.35G>R
				PTEN: c.977A>T:p.326D>V
				TP53: c.628C>T:p.210R>X
				ATRX: c.4427G>A:p.1476R>Q
				MLH1: c.1122_1124el:p.374_375del
				PDGFRA: c.1028C>T:p.343P>L
				PDGFRA: ampflification
				CDK6: amplification
				IRS2: deletion
GB2234	male	72	glioblastoma, IDH-wildtype (WHO grade IV)	TERT: g.1295228C>T
				EGFR: amplification
				EGFR: EGFRvIII rearrangement
				PTEN: deletion
				CDK6: gain
				MET: gain
				IRS2: deletion
